# Supplementary material for: Dihydroartemisinin exerts antitumour activity by blocking SIRT2-IGFBP1-induced PI3K/AKT/mTOR signal transduction in liver cancer
Source: Sci Rep. 2026 Apr 20;16:18299. doi: 10.1038/s41598-026-49240-5 (PMC13260731; doi:10.1038/s41598-026-49240-5)
Supplement: Supplementary file 2 — Supplementary Material 2. [file 41598_2026_49240_MOESM2_ESM.xlsx]

## Sheet: 蛋白鉴定与差异分析表头说明
Header	表头	Description	描述
Accession	蛋白登陆号	Identifier of the protein in the FASTA. database	蛋白质序列数据库（FASTA database）中的蛋白质编号
Protein name	蛋白名称	Shown annotation information of protein name in FASTA database.	显示Fasta header列中注释的蛋白质名称，如果数据库中的注释信息不完整或没有蛋白质名称，则不显示该内容。
Gene name	基因名称	Shown annotation information of gene name in FASTA database.	显示Fasta header列中注释的基因名称，如果数据库中的注释信息不完整或没有基因名称，则不显示该内容。
Function	蛋白功能描述	Protein function annotaion.	蛋白质功能描述。备注：仅使用uniprot数据库时，显示该描述。
Description	蛋白质信息描述	Shown description of the protein in the database.	基于蛋白质序列的数据库中的蛋白质功能描述。搜库经常使用两类数据库：公共库（用的比较多的是UniProtKB）与自建库（由转录组数据库翻译而来的蛋白质数据库）。UniProtKB数据库（www.uniprot.org）的命名格式为：>db|UniqueIdentifier|EntryName ProteinName OS=OrganismName [ GN=GeneName] PE=Protein Existence SV=SequenceVersion。自建库中若仅有蛋白质序列，没有功能注释，则查库结果的Description中没有蛋白质功能描述。
Coverage	肽段覆盖率	The percentage of the protein sequence covered by identified peptides.	鉴定到的氨基酸数目占蛋白质总氨基酸数目的比例。
Unique Peptides	唯一肽段数	The number of peptide sequences unique to a protein group.	用于定量的唯一肽段数目
Peptides	肽段数	The number of distinct peptide sequences in the protein group.	用于定性的肽段数目
PSMs	匹配到肽段的质谱图谱总数	Peptide spectrum matches:The total number of identified peptide sequences for the protein, including those redundantly identified.	全称是peptide spectrum matches，为该蛋白质组的所有肽段匹配到全部质谱图的数量。
AAs	氨基酸个数	The number of amino acids in the protein.	蛋白质的氨基酸总数。
MW [kDa]	蛋白质的理论分子质量	Calculated molecular weight of the protein.	蛋白质的理论分子量, 该分子量是软件根据数据库中的蛋白质序列计算得到的。
calc. pl	等电点	Calculated protein isoelectric point.	蛋白质的理论等电点
Ratio (XXX/REF)	样品组相对于内参的蛋白质相对表达量	Corrected ratio of the signal intensity of the labeled channel of the sample to the reported ion peak signal value of the internal reference (REF).	样品标记通道与内参（REF）的报告离子峰信号强度值矫正后的比值。内参可以是实验中设计的内标样品，也可以是指定的对照样品或者各样品标记标签的平均值。
Ratio Count	参与计算蛋白质相对表达量的肽段比值数目	The number of peptide ratios that were actually used to calculate a particular protein ratio.	参与计算蛋白质相对表达量的肽段比值数目
Ratio Variability [%]	用于计算蛋白质相对表达量的肽段比值的变异系数	The variability of peptide ratios that were actually used to calculate a particular protein ratio.	用于计算蛋白质相对表达量的肽段比值的变异系数
Average Ratio (XXX/REF)	组内样品蛋白质相对表达量的平均值	Average value of multiple ratios in the group	组内多个Ratio (XXX/REF)的平均值
Ratio (XXX/YYY)	两组样品间的蛋白质表达丰度的比值	Ratio of peptide abundance between two groups.	蛋白质在XXX组样品中相对表达量的平均值与在YYY组样品中相对表达量的平均值的比值
P value （t-test ）	两组样品间的蛋白质相对表达量的统计学检验	Statistical test of relative expression of proteins between two groups. P value (t-test) : each group of samples includes at least three or more biological repeats.	基于t-test 的p value适用情况：适用于每组样品至少包括三次及以上生物学重复的实验设计。
Significance A	两组样品间的蛋白质表达丰度相对表达量的统计学检验	Statistical test of relative expression of proteins between two groups. P value (Significance A) : each group of samples has less than three biological repeats.	基于Significance A的p value适用情况：适用于每组样品少于三次生物学重复的实验设计。
One-way ANOVA	多组样品间的蛋白质相对表达量的统计学检验	Statistical test of relative expression of proteins among mutiple groups. P value (One-way ANOVA) : each group of samples includes at least three or more biological repeats.	基于One-way ANOVA的p value适用情况：适用于每组样品至少包括三次及以上生物学重复的实验设计。
post-hoc	事后检验	post hoc analysis or post hoc test:statistical analyses that were not specified before the data was seen.	事后检验：获得数据之后才确认的统计学分析。注：比较对数越多, 越易出现实际不存在的差异，故需对ANOVA得到的显著差异结果进行事后检验。采用Tukey's HSD 事后检验，计算出单一值确定处理均值间的最小差异，考查此差异在统计上是否显著。
Identified or Quantified	鉴定或可定量蛋白质	Quantified :Proteins have intensities in more than half of the biological repeats in at least one group	可定量蛋白指：蛋白在至少一个组别中，有超过一半以上生物学重复中有定量值。
GO annotations	GO功能注释	GO function annotation for the protein	蛋白GO功能注释（类别：GO条目）。
KO(Name)	KO号（名称）	KO, KEGG Orthology identifier, also called K number. Name,protein name this peptide is associated with.	KO, KEGG通路中该蛋白对应的K number。Name, KEGG通路中K number对应的名称。
Pathways	KEGG通路	KEGG pathway maps	该蛋白所注释到的KEGG通路编号及通路名称。
Subcellular localization	亚细胞定位	Subcellular localization prediction for the protein	蛋白的亚细胞定位预测。
Domain	结构域	Domain annotation for the protein	蛋白的结构域注释。
备注：差异分析表中，采用红色标识上调差异表达蛋白，绿色标识下调差异表达蛋白。

## Sheet: Sheet2
Accession	Protein Name	Gene Name	Function	Description	Coverage	Unique Peptides	Peptides	PSMs	AAs	MW [kDa]	calc. pI	SIRT2-1	SIRT2-2	average SIRT2	control-1	control-2	average con	SIRT2/con	Significance 3	GO annotations	KO(Name)	Pathways	Subcellular localization	Domain
P11166	Solute carrier family 2, facilitated glucose transporter member 1	SLC2A1	FUNCTION: Facilitative glucose transporter, which is responsible for constitutive or basal glucose uptake (PubMed:18245775, PubMed:19449892, PubMed:25982116, PubMed:27078104, PubMed:10227690). Has a very broad substrate specificity; can transport a wide range of aldoses including both pentoses and hexoses (PubMed:18245775, PubMed:19449892). Most important energy carrier of the brain: present at t…	Solute carrier family 2, facilitated glucose transporter member 1 OS=Homo sapiens OX=9606 GN=SLC2A1 PE=1 SV=2	14	8	8	49	492	54	8.72	1.02127	1.19786	1.10956	0.696184	0.92534	0.810762	1.36854	0.0136204	GO:0071474(BP:cellular hyperosmotic response);GO:0042149(BP:cellular response to glucose starvation);GO:0071260(BP:cellular response to mechanical stimulus);GO:0007417(BP:central nervous system development);GO:0021987(BP:cerebral cortex development);GO:0007565(BP:female pregnancy);GO:0098708(BP:glucose import across plasma membrane);GO:1904659(BP:glucose transmembrane transport);GO:0019852(BP:L-a…	hsa:6513(SLC2A1)	hsa05200(Pathways in cancer );hsa05230(Central carbon metabolism in cancer );hsa05166(Human T-cell leukemia virus 1 infection );hsa04931(Insulin resistance );hsa04976(Bile secretion );hsa04919(Thyroid hormone signaling pathway );hsa04066(HIF-1 signaling pathway );hsa04922(Glucagon signaling pathway );hsa05415(Diabetic cardiomyopathy );hsa04911(Insulin secretion );hsa04920(Adipocytokine signaling …	PlasmaMembrane	PF00083(Sugar (and other) transporter)
P08833	Insulin-like growth factor-binding protein 1	IGFBP1	FUNCTION: IGF-binding proteins prolong the half-life of the IGFs and have been shown to either inhibit or stimulate the growth promoting effects of the IGFs on cell culture. They alter the interaction of IGFs with their cell surface receptors. Promotes cell migration. {ECO:0000269|PubMed:15972819}.	Insulin-like growth factor-binding protein 1 OS=Homo sapiens OX=9606 GN=IGFBP1 PE=1 SV=1	8	2	2	3	259	27.9	5.19	0.909196	1.23906	1.07413	0.672239	0.939715	0.805977	1.3327	0.000265843	GO:0007568(BP:aging);GO:0044267(BP:cellular protein metabolic process);GO:0008286(BP:insulin receptor signaling pathway);GO:0090090(BP:negative regulation of canonical Wnt signaling pathway);GO:0036499(BP:PERK-mediated unfolded protein response);GO:0030307(BP:positive regulation of cell growth);GO:0043687(BP:post-translational protein modification);GO:0043567(BP:regulation of insulin-like growth …	hsa:3484()	()	Extracellular	PF00219(Insulin-like growth factor binding protein);PF00086(Thyroglobulin type-1 repeat)
P12004	Proliferating cell nuclear antigen	PCNA	FUNCTION: Auxiliary protein of DNA polymerase delta and is involved in the control of eukaryotic DNA replication by increasing the polymerase's processibility during elongation of the leading strand. Induces a robust stimulatory effect on the 3'-5' exonuclease and 3'-phosphodiesterase, but not apurinic-apyrimidinic (AP) endonuclease, APEX2 activities. Has to be loaded onto DNA in order to be able…	Proliferating cell nuclear antigen OS=Homo sapiens OX=9606 GN=PCNA PE=1 SV=1	75	15	15	120	261	28.8	4.69	0.961332	1.19545	1.07839	0.706914	0.934261	0.820587	1.31417	0.0139441	GO:0006287(BP:base-excision repair, gap-filling);GO:0070301(BP:cellular response to hydrogen peroxide);GO:0034644(BP:cellular response to UV);GO:0071466(BP:cellular response to xenobiotic stimulus);GO:0042769(BP:DNA damage response, detection of DNA damage);GO:0006977(BP:DNA damage response, signal transduction by p53 class mediator resulting in cell cycle arrest);GO:0030855(BP:epithelial cell di…	hsa:5111(PCNA)	hsa04110(Cell cycle );hsa03430(Mismatch repair );hsa05161(Hepatitis B );hsa04530(Tight junction );hsa03420(Nucleotide excision repair );hsa03410(Base excision repair );hsa03030(DNA replication )	Nuclear	PF00705(Proliferating cell nuclear antigen, N-terminal domain);PF02747(Proliferating cell nuclear antigen, C-terminal domain)
P62760	Visinin-like protein 1	VSNL1	FUNCTION: Regulates (in vitro) the inhibition of rhodopsin phosphorylation in a calcium-dependent manner. {ECO:0000250}.	Visinin-like protein 1 OS=Homo sapiens OX=9606 GN=VSNL1 PE=1 SV=2	70	13	13	59	191	22.1	5.15	0.941369	1.18154	1.06145	0.68994	0.986976	0.838458	1.26596	0.0102015	GO:0046676(BP:negative regulation of insulin secretion);GO:0045921(BP:positive regulation of exocytosis);GO:0035774(BP:positive regulation of insulin secretion involved in cellular response to glucose stimulus);GO:0005829(CC:cytosol);GO:0016020(CC:membrane);GO:0005509(MF:calcium ion binding)	hsa:7447()	()	Cytoplasmic	PF00036(EF hand);PF13499(EF-hand domain pair)
Q9NV31	U3 small nucleolar ribonucleoprotein protein IMP3	IMP3	FUNCTION: Component of the 60-80S U3 small nucleolar ribonucleoprotein (U3 snoRNP). Required for the early cleavages during pre-18S ribosomal RNA processing. {ECO:0000269|PubMed:12655004}.	U3 small nucleolar ribonucleoprotein protein IMP3 OS=Homo sapiens OX=9606 GN=IMP3 PE=1 SV=1	34	4	4	12	184	21.8	9.5	0.895991	1.21018	1.05309	0.699451	0.964652	0.832052	1.26565	0.0313958	GO:0006364(BP:rRNA processing);GO:0034457(CC:Mpp10 complex);GO:0005730(CC:nucleolus);GO:0005654(CC:nucleoplasm);GO:0005634(CC:nucleus);GO:0030684(CC:preribosome);GO:0032040(CC:small-subunit processome);GO:0003723(MF:RNA binding);GO:0019843(MF:rRNA binding);GO:0030515(MF:snoRNA binding)	hsa:55272(IMP3)	hsa03008(Ribosome biogenesis in eukaryotes )	Cytoplasmic;Mitochondrial;Nuclear	PF00163(Ribosomal protein S4/S9 N-terminal domain);PF01479(S4 domain)
Q9ULU4	Protein kinase C-binding protein 1	ZMYND8	FUNCTION: May act as a transcriptional corepressor for KDM5D. Required for KDM5D-mediated down-regulation of diverse metastasis-associated genes; the function seems to involve the recognition of the dual histone signature H3K4me1-H3K14ac. Suppresses prostate cancer cell invasion. {ECO:0000269|PubMed:27477906}.	Protein kinase C-binding protein 1 OS=Homo sapiens OX=9606 GN=ZMYND8 PE=1 SV=2	10	11	11	15	1186	131.6	7.2	0.942724	1.19064	1.06668	0.764691	0.954646	0.859668	1.24081	4.31789e-10	GO:0098815(BP:modulation of excitatory postsynaptic potential);GO:0030336(BP:negative regulation of cell migration);GO:0060999(BP:positive regulation of dendritic spine development);GO:1902952(BP:positive regulation of dendritic spine maintenance);GO:0051491(BP:positive regulation of filopodium assembly);GO:1902897(BP:regulation of postsynaptic density protein 95 clustering);GO:0006355(BP:regulat…	hsa:23613()	()	Nuclear	PF00855(PWWP domain);PF12064(Domain of unknown function (DUF3544));PF00439(Bromodomain)
P33121	Long-chain-fatty-acid--CoA ligase 1	ACSL1	FUNCTION: Catalyzes the conversion of long-chain fatty acids to their active form acyl-CoAs for both synthesis of cellular lipids, and degradation via beta-oxidation (PubMed:24269233, PubMed:22633490). Preferentially uses palmitoleate, oleate and linoleate (PubMed:24269233). Preferentially activates arachidonate than epoxyeicosatrienoic acids (EETs) or hydroxyeicosatrienoic acids (HETEs) (By simi…	Long-chain-fatty-acid--CoA ligase 1 OS=Homo sapiens OX=9606 GN=ACSL1 PE=1 SV=1	4	2	3	5	698	77.9	7.15	0.953618	1.14266	1.04814	0.737381	0.960543	0.848962	1.23461	0.0386862	GO:0033211(BP:adiponectin-activated signaling pathway);GO:0036109(BP:alpha-linolenic acid metabolic process);GO:0043651(BP:linoleic acid metabolic process);GO:0008610(BP:lipid biosynthetic process);GO:0044539(BP:long-chain fatty acid import);GO:0001676(BP:long-chain fatty acid metabolic process);GO:0035338(BP:long-chain fatty-acyl-CoA biosynthetic process);GO:0120162(BP:positive regulation of col…	hsa:2180(ACSL1)	hsa03320(PPAR signaling pathway );hsa00071(Fatty acid degradation );hsa04714(Thermogenesis );hsa04216(Ferroptosis );hsa04146(Peroxisome );hsa00061(Fatty acid biosynthesis );hsa04920(Adipocytokine signaling pathway )	Cytoplasmic	PF00501(AMP-binding enzyme);PF13193(AMP-binding enzyme C-terminal domain)
P00395	Cytochrome c oxidase subunit 1	MT-CO1	FUNCTION: Component of the cytochrome c oxidase, the last enzyme in the mitochondrial electron transport chain which drives oxidative phosphorylation. The respiratory chain contains 3 multisubunit complexes succinate dehydrogenase (complex II, CII), ubiquinol-cytochrome c oxidoreductase (cytochrome b-c1 complex, complex III, CIII) and cytochrome c oxidase (complex IV, CIV), that cooperate to tran…	Cytochrome c oxidase subunit 1 OS=Homo sapiens OX=9606 GN=MT-CO1 PE=1 SV=1	2	1	1	2	513	57	6.7	0.909385	1.16988	1.03963	0.729668	0.974405	0.852036	1.22018	0.00139746	GO:0009060(BP:aerobic respiration);GO:0007568(BP:aging);GO:0021549(BP:cerebellum development);GO:0015990(BP:electron transport coupled proton transport);GO:0006123(BP:mitochondrial electron transport, cytochrome c to oxygen);GO:0022904(BP:respiratory electron transport chain);GO:0046688(BP:response to copper ion);GO:0051602(BP:response to electrical stimulus);GO:0006979(BP:response to oxidative s…	hsa:4512(COX1)	hsa05014(Amyotrophic lateral sclerosis );hsa04714(Thermogenesis );hsa05020(Prion disease );hsa04260(Cardiac muscle contraction );hsa05016(Huntington disease );hsa05415(Diabetic cardiomyopathy );hsa05010(Alzheimer disease );hsa00190(Oxidative phosphorylation );hsa05012(Parkinson disease );hsa05208(Chemical carcinogenesis - reactive oxygen species );hsa05022(Pathways of neurodegeneration - multiple…	PlasmaMembrane	PF00115(Cytochrome C and Quinol oxidase polypeptide I)
Q96Q15	Serine/threonine-protein kinase SMG1	SMG1	FUNCTION: Serine/threonine protein kinase involved in both mRNA surveillance and genotoxic stress response pathways. Recognizes the substrate consensus sequence [ST]-Q. Plays a central role in nonsense-mediated decay (NMD) of mRNAs containing premature stop codons by phosphorylating UPF1/RENT1. Recruited by release factors to stalled ribosomes together with SMG8 and SMG9 (forming the SMG1C protei…	Serine/threonine-protein kinase SMG1 OS=Homo sapiens OX=9606 GN=SMG1 PE=1 SV=3	3	11	11	14	3661	410.2	6.46	1.02878	0.903107	0.965945	1.19403	1.01024	1.10214	0.87643	0.000558559	GO:0006281(BP:DNA repair);GO:0006406(BP:mRNA export from nucleus);GO:0000184(BP:nuclear-transcribed mRNA catabolic process, nonsense-mediated decay);GO:0018105(BP:peptidyl-serine phosphorylation);GO:0046854(BP:phosphatidylinositol phosphorylation);GO:0046777(BP:protein autophosphorylation);GO:2001020(BP:regulation of response to DNA damage stimulus);GO:0032204(BP:regulation of telomere maintenanc…	hsa:23049(SMG1)	hsa03015(mRNA surveillance pathway )	Nuclear	PF00454(Phosphatidylinositol 3- and 4-kinase);PF02260(FATC domain);PF15785(Serine/threonine-protein kinase smg-1);PF17229(Region of unknown function (DUF5303))
Q9BV23	Monoacylglycerol lipase ABHD6	ABHD6	FUNCTION: Lipase that preferentially hydrolysis medium-chain saturated monoacylglycerols including 2-arachidonoylglycerol (PubMed:22969151). Through 2-arachidonoylglycerol degradation may regulate endocannabinoid signaling pathways (By similarity). Also has a lysophosphatidyl lipase activity with a preference for lysophosphatidylglycerol among other lysophospholipids (By similarity). Also able to…	Monoacylglycerol lipase ABHD6 OS=Homo sapiens OX=9606 GN=ABHD6 PE=1 SV=1	7	2	2	2	337	38.3	8.41	1.04039	0.838584	0.93949	1.25725	1.06762	1.16244	0.808208	0.000119095	GO:0046464(BP:acylglycerol catabolic process);GO:0060292(BP:long-term synaptic depression);GO:2001311(BP:lysobisphosphatidic acid metabolic process);GO:0052651(BP:monoacylglycerol catabolic process);GO:0030336(BP:negative regulation of cell migration);GO:0120163(BP:negative regulation of cold-induced thermogenesis);GO:0009395(BP:phospholipid catabolic process);GO:0046889(BP:positive regulation of…	hsa:57406(ABHD6)	hsa04723(Retrograde endocannabinoid signaling )	PlasmaMembrane	PF00561(alpha/beta hydrolase fold)
P55268	Laminin subunit beta-2	LAMB2	FUNCTION: Binding to cells via a high affinity receptor, laminin is thought to mediate the attachment, migration and organization of cells into tissues during embryonic development by interacting with other extracellular matrix components.	Laminin subunit beta-2 OS=Homo sapiens OX=9606 GN=LAMB2 PE=1 SV=2	2	3	3	3	1798	195.9	6.52	1.09739	0.810049	0.953719	1.41012	0.998639	1.20438	0.791877	0.0350328	GO:0009887(BP:animal organ morphogenesis);GO:0014002(BP:astrocyte development);GO:0048677(BP:axon extension involved in regeneration);GO:0007411(BP:axon guidance);GO:0070831(BP:basement membrane assembly);GO:0016477(BP:cell migration);GO:0044267(BP:cellular protein metabolic process);GO:0030198(BP:extracellular matrix organization);GO:0072274(BP:metanephric glomerular basement membrane developmen…	hsa:3913(LAMB2)	hsa04510(Focal adhesion );hsa05165(Human papillomavirus infection );hsa05222(Small cell lung cancer );hsa04512(ECM-receptor interaction );hsa05145(Toxoplasmosis );hsa05146(Amoebiasis );hsa05200(Pathways in cancer );hsa04151(PI3K-Akt signaling pathway )	Extracellular	PF00055(Laminin N-terminal (Domain VI));PF00053(Laminin EGF domain)
Q9GZM8	Nuclear distribution protein nudE-like 1	NDEL1	FUNCTION: Required for organization of the cellular microtubule array and microtubule anchoring at the centrosome. May regulate microtubule organization at least in part by targeting the microtubule severing protein KATNA1 to the centrosome. Also positively regulates the activity of the minus-end directed microtubule motor protein dynein. May enhance dynein-mediated microtubule sliding by targeti…	Nuclear distribution protein nudE-like 1 OS=Homo sapiens OX=9606 GN=NDEL1 PE=1 SV=1	7	1	2	2	345	38.4	5.24	1.14531	0.76511	0.955211	1.50391	0.978757	1.24133	0.769504	0.030229	GO:0090630(BP:activation of GTPase activity);GO:0016477(BP:cell migration);GO:0021955(BP:central nervous system neuron axonogenesis);GO:0051642(BP:centrosome localization);GO:0021799(BP:cerebral cortex radially oriented cell migration);GO:0007059(BP:chromosome segregation);GO:0051303(BP:establishment of chromosome localization);GO:0000132(BP:establishment of mitotic spindle orientation);GO:000183…	hsa:81565()	()	Cytoplasmic;Nuclear	PF04880(NUDE protein, C-terminal conserved region)
